# Supplementary material for: Genome-Wide Characterization of DNA Demethylase Genes and Their Association with Salt Response in Pyrus
Source: Genes (Basel). 2018 Aug 6;9(8):398. doi: 10.3390/genes9080398 (PMC6116010; doi:10.3390/genes9080398)
Supplement: Supplementary file 1 [file genes-09-00398-s001.zip]

Archive with 11 entries (11 files):
- Table S1.xlsx
- Table S2.xlsx
- Table S3.xlsx
- Table S4.xlsx
- Captions for supplementary files.docx
- Fig. S1.tif
- Fig. S2.tif
- Fig. S3.tif
- Fig. S4.tif
- Fig. S5.tif
- Fig. S6.tif
