# Supplementary material for: Genome-Wide Characterization of DNA Demethylase Genes and Their Association with Salt Response in Pyrus
Source: Genes (Basel). 2018 Aug 6;9(8):398. doi: 10.3390/genes9080398 (PMC6116010; doi:10.3390/genes9080398)
Supplement: Supplementary file 1 [file genes-09-00398-s001.zip › Table S1.xlsx]

## Sheet: Table S1
Supplementary Table 1 Primers used in this paper.
Gene ID	Gene name	Forward primer	Reverse primer
PbDME1/2	Pbr016811.1/Pbr005494.1	TGTGAGCCGACTGCGAACT	GAGTCCAAATAGCCAGAAGGTAAT
PbDME3	Pbr014401.1	ACGATTTACGAGTCACGGATTC	CAATGTAGGAGTCCGAAATGTG
PbDME4/5	Pbr025523.1/Pbr025515.1	ACCAACGAACGCTTTACGAG	ACAGCTAATGTAGGGTTTATTTCG
PbDME6	Pbr038018.2	CCTATGTCACTGCCTCCGC	CTCTTGTTCTGGCGTTGCTG
PbDME7	Pbr027983.1	CCATACAAGGACAAGCACAGTAAA	TGAAGTTTCCATGACTTAACTCGTT
PbCBL1	Pbr005429.1	GGGTACATTGAGCGAGAGGAGT	CTGCGTCACTGTATGTCCTATCC
PbCIPK1	Pbr007816.1	CCGAGGTGCTAAACAATAAGGG	ATGCTGGACATGAAAATTCAGC
PbCIPK3	Pbr013115.1	AAGAAGGATTGGGGACTGGA	CATTTGGGCAAATCAGATAAGG
PbCIPK9	Pbr016120.1	TGATTTGTCGGGGTTGTTTG	CTCACAACTTTCGCAATCTCCT
PbCIPK13	Pbr035731.1	AGATAGAAGGGCAGAATGGGAA	GCCTGAGCTTGTTCTTCCACAT
PbCIPK14	Pbr014616.1	GGACCGCAAATGTGGATAGATA	CACACCTCAGATTCCTGGATAGTC
PbCIPK15	Pbr014612.1	CTCTCAAGGACATCGTTTGGACT	TGTTATGAATCCTAGGGTGCGA
PbCIPK18	Pbr020002.1	AAAGGGGTACGACGGATCTAAG	CAGCTTCGAGATCAACCGCT
PbCIPK20	Pbr010647.1	TGTTTGACCGAAGACAGGATTAT	ACTGCAAATTGTCCCATCCTATT
PbCIPK22	Pbr037774.1	GCTCCCGAGATTCTTGCTAAC	ATTGTTATTCTGGTAGCGGGGT
