# Supplementary material for: Genome-Wide Characterization of DNA Demethylase Genes and Their Association with Salt Response in Pyrus
Source: Genes (Basel). 2018 Aug 6;9(8):398. doi: 10.3390/genes9080398 (PMC6116010; doi:10.3390/genes9080398)
Supplement: Supplementary file 1 [file genes-09-00398-s001.zip › Table S2.xlsx]

## Sheet: Table S2
Table S2 GO analysis for the PbDME genes.
SeqName	Description	Length	#Hits	e-Value	sim mean	GO IDs	GO Names	InterPro IDs	InterPro GO IDs	InterPro GO Names
PbDME1	protein ROS1	5433	20	0	79.1	F:GO:0003824; P:GO:0006284; F:GO:0051539	F:catalytic activity; P:base-excision repair; F:4 iron, 4 sulfur cluster binding	IPR003651 (SMART); IPR003265 (SMART); IPR023170 (G3DSA:1.10.1670.GENE3D); G3DSA:1.10.340.30 (GENE3D); IPR028924 (PFAM); IPR028925 (PFAM); mobidb-lite (MOBIDB_LITE); mobidb-lite (MOBIDB_LITE); PTHR10359:SF22 (PANTHER); PTHR10359 (PANTHER); IPR003265 (CDD); IPR011257 (SUPERFAMILY)	F:GO:0003824; P:GO:0006281; P:GO:0006284; F:GO:0051539	F:catalytic activity; P:DNA repair; P:base-excision repair; F:4 iron, 4 sulfur cluster binding
PbDME2	protein ROS1	5406	20	0	79.57	F:GO:0003824; P:GO:0006284; F:GO:0051539	F:catalytic activity; P:base-excision repair; F:4 iron, 4 sulfur cluster binding	IPR003651 (SMART); IPR003265 (SMART); IPR023170 (G3DSA:1.10.1670.GENE3D); G3DSA:1.10.340.30 (GENE3D); IPR028924 (PFAM); IPR028925 (PFAM); mobidb-lite (MOBIDB_LITE); mobidb-lite (MOBIDB_LITE); mobidb-lite (MOBIDB_LITE); PTHR10359 (PANTHER); PTHR10359:SF22 (PANTHER); IPR003265 (CDD); IPR011257 (SUPERFAMILY)	F:GO:0003824; P:GO:0006281; P:GO:0006284; F:GO:0051539	F:catalytic activity; P:DNA repair; P:base-excision repair; F:4 iron, 4 sulfur cluster binding
PbDME3	transcriptional activator DEMETER-like	6048	20	0	76.21	P:GO:0006281	P:DNA repair	IPR003265 (SMART); IPR003651 (SMART); IPR023170 (G3DSA:1.10.1670.GENE3D); IPR028925 (PFAM); IPR028924 (PFAM); G3DSA:1.10.340.30 (GENE3D); mobidb-lite (MOBIDB_LITE); PTHR10359 (PANTHER); PTHR10359:SF41 (PANTHER); IPR003265 (CDD); IPR011257 (SUPERFAMILY)	F:GO:0003824; P:GO:0006281; P:GO:0006284; F:GO:0051539	F:catalytic activity; P:DNA repair; P:base-excision repair; F:4 iron, 4 sulfur cluster binding
PbDME4	transcriptional activator DEMETER-like	5778	20	0	75.04	F:GO:0003824; P:GO:0006284; F:GO:0051539	F:catalytic activity; P:base-excision repair; F:4 iron, 4 sulfur cluster binding	IPR003651 (SMART); IPR003265 (SMART); IPR028924 (PFAM); IPR028925 (PFAM); G3DSA:1.10.340.30 (GENE3D); IPR023170 (G3DSA:1.10.1670.GENE3D); mobidb-lite (MOBIDB_LITE); mobidb-lite (MOBIDB_LITE); PTHR10359:SF41 (PANTHER); PTHR10359 (PANTHER); IPR003265 (CDD); IPR011257 (SUPERFAMILY)	F:GO:0003824; P:GO:0006281; P:GO:0006284; F:GO:0051539	F:catalytic activity; P:DNA repair; P:base-excision repair; F:4 iron, 4 sulfur cluster binding
PbDME5	transcriptional activator DEMETER-like	5778	20	0	75.04	F:GO:0003824; P:GO:0006284; F:GO:0051539	F:catalytic activity; P:base-excision repair; F:4 iron, 4 sulfur cluster binding	IPR003651 (SMART); IPR003265 (SMART); IPR028924 (PFAM); IPR028925 (PFAM); G3DSA:1.10.340.30 (GENE3D); IPR023170 (G3DSA:1.10.1670.GENE3D); mobidb-lite (MOBIDB_LITE); mobidb-lite (MOBIDB_LITE); PTHR10359:SF41 (PANTHER); PTHR10359 (PANTHER); IPR003265 (CDD); IPR011257 (SUPERFAMILY)	F:GO:0003824; P:GO:0006281; P:GO:0006284; F:GO:0051539	F:catalytic activity; P:DNA repair; P:base-excision repair; F:4 iron, 4 sulfur cluster binding
PbDME6	transcriptional activator DEMETER-like	5880	20	0	72	P:GO:0006281	P:DNA repair	IPR003651 (SMART); IPR003265 (SMART); IPR023170 (G3DSA:1.10.1670.GENE3D); IPR028924 (PFAM); G3DSA:1.10.340.30 (GENE3D); IPR028925 (PFAM); mobidb-lite (MOBIDB_LITE); PTHR10359:SF41 (PANTHER); PTHR10359 (PANTHER); IPR011257 (SUPERFAMILY)	F:GO:0003824; P:GO:0006281; P:GO:0006284; F:GO:0051539	F:catalytic activity; P:DNA repair; P:base-excision repair; F:4 iron, 4 sulfur cluster binding
PbDME7	protein ROS1-like isoform X1	3702	20	0	76.73	F:GO:0003824; P:GO:0006281; P:GO:0006284; F:GO:0051539	F:catalytic activity; P:DNA repair; P:base-excision repair; F:4 iron, 4 sulfur cluster binding	IPR003651 (SMART); IPR023170 (G3DSA:1.10.1670.GENE3D); IPR028925 (PFAM); G3DSA:1.10.340.30 (GENE3D); mobidb-lite (MOBIDB_LITE); mobidb-lite (MOBIDB_LITE); PTHR10359 (PANTHER); PTHR10359:SF22 (PANTHER); IPR011257 (SUPERFAMILY)	F:GO:0003824; P:GO:0006281; F:GO:0051539	F:catalytic activity; P:DNA repair; F:4 iron, 4 sulfur cluster binding
