# Supplementary material for: Genome-Wide Characterization of DNA Demethylase Genes and Their Association with Salt Response in Pyrus
Source: Genes (Basel). 2018 Aug 6;9(8):398. doi: 10.3390/genes9080398 (PMC6116010; doi:10.3390/genes9080398)
Supplement: Supplementary file 1 [file genes-09-00398-s001.zip › Table S3.xlsx]

## Sheet: Table S3
Supplementary Table 3 Conserved motif analysis of PbDME family proteins.
Motif name	Width	Hit sites	Multilevel pattern
MOTIF 1	50	7	KYLWPRLCKLDQRTLYELHYQMITFGKVFCTKSKPNCNACPMRGECRHFA
MOTIF 2	50	7	QTIRGTILIPCRTAMRGSFPLNGTYFQVNEMFADHESSHNPIDVPRGWIW
MOTIF 3	50	7	QTIRGTILIPCRTAMRGSFPLNGTYFQVNEMFADHESSHNPIDVPRGWIW
MOTIF 4	50	7	IRGLGLKSVECVRLLTLHHLAFPVDTNVGRIAVRLGWVPLQPLPESLQLH
MOTIF 5	50	7	TVYFGTSVSTIFKGLSTEGIQYCFWRGYVCVRGFERKTRAPRPLMARLHF
MOTIF 6	50	7	EISEAIKERGMNIMLAERIQEFLNRLVREHGSIDLEWLRDVPPDKAKDYL
MOTIF 7	50	6	MDRREPDDPSPYLLSIWTPGETANSIQPPESRCGSKDQHKLCNEKTCFSC
MOTIF 8	29	7	EDFFYEDPDEIPTIKLNMEEFTSTLQNYM
MOTIF 9	50	6	RKPRPKVELDPETNRIWNLLMGMEGSGGIEGNDKEKEKYWEEERKVFQGR
MOTIF 10	50	6	SNHQAPHKVGTNILVKEPEVRMTSPDDATKWHKDVSSQPIYCQISRTLHE
MOTIF 11	50	5	KMELQEGDMSKALVALTSEAAFIPTPKLKNVSRLRTEHQVYEIPDSHPLL
MOTIF 12	50	4	WVPMTPEKLILAKGHPIPVDHRGKLLQGANWQQQLTGISREHVPVIANYN
MOTIF 13	50	4	GAVGIRSYQVSNSETEDPITGCQPNKIPISISTYQQMEKATKFQDFYRQV
MOTIF 14	29	7	AFASARFALPGPEEKSIVSSSVPIAAEIN
MOTIF 15	41	4	SYPSSNMMSRSLVMDFPSPVDNSRRDSNSFHWLFGNQNYCS
Motif detection by The MEME suite (http://meme-suite.org/)
