# Supplementary material for: Genome-Wide Characterization of DNA Demethylase Genes and Their Association with Salt Response in Pyrus
Source: Genes (Basel). 2018 Aug 6;9(8):398. doi: 10.3390/genes9080398 (PMC6116010; doi:10.3390/genes9080398)
Supplement: Supplementary file 1 [file genes-09-00398-s001.zip › Table S4.xlsx]

## Sheet: Table S4
Supplementary Table 4 Colinearity gene pairs in the pear and apple DME family.
Gene1	Gene2	Ks	Ka	Ka/Ks	MYA
PbDME1	MD14G1015300	0.0582	0.0131	0.225086	3.14255
PbDME2	MD12G1017600	0.0503	0.0127	0.252485	2.71598
PbDME7	MD11G1157400	0.048	0.0265	0.552083	2.59179
PbDME3	MD09G1259000	0.0523	0.0212	0.405354	2.82397
PbDME6	MD17G1253500	0.0928	0.0553	0.595905	5.0108
PbDME1	PbDME2	0.1538	0.0489	0.317945	8.30454
PbDME3	PbDME6	0.23	0.0912	0.396522	12.419
MD09G1259000	MD17G1253500	0.1949	0.11	0.564392	10.5238
MD02G1245300	MD07G1071800	0.2185	0.1512	0.691991	11.7981
MD14G1015300	MD12G1017600	0.1487	0.0499	0.335575	8.02916
Note, Ka, non-synonymous substitution rate; Ks, synonymous substitution rate; MYA, Million years ago.
